# Supplementary material for: Calcium Signaling in Macrophages During a Wound Response In Vivo
Source: Int J Mol Sci. 2026 May 16;27(10):4463. doi: 10.3390/ijms27104463 (PMC13206805; doi:10.3390/ijms27104463)
Supplement: Supplementary file 1 [file ijms-27-04463-s001.zip]

Archive with 1 entries (1 files):
- ijms-4292296-supplementary.mp4
